# Supplementary material for: Performance Research of Natural Mica Modified with Zirconium-Based Metal–Organic Frameworks for an Epoxy Resin Anti-Corrosion Coating
Source: Molecules. 2023 Oct 16;28(20):7106. doi: 10.3390/molecules28207106 (PMC10609246; doi:10.3390/molecules28207106)
Supplement: Supplementary file 1 [file molecules-28-07106-s001.zip]

Archive with 1 entries (1 files):
- molecules-2560828-supplementary.pdf
